# Supplementary material for: Optimized Synthesis of Small and Stable Silver Nanoparticles Using Intracellular and Extracellular Components of Fungi: An Alternative for Bacterial Inhibition
Source: Antibiotics (Basel). 2022 Jun 14;11(6):800. doi: 10.3390/antibiotics11060800 (PMC9220004; doi:10.3390/antibiotics11060800)
Supplement: Supplementary file 1 [file antibiotics-11-00800-s001.zip]

Archive with 1 entries (1 files):
- antibiotics-1733680-supplementary.pdf
